# Supplementary material for: Target preference of Type III-A CRISPR-Cas complexes at the transcription bubble
Source: Nat Commun. 2019 Jul 5;10:3001. doi: 10.1038/s41467-019-10780-2 (PMC6611850; doi:10.1038/s41467-019-10780-2)
Supplement: Supplementary file 3 — Source data [file 41467_2019_10780_MOESM3_ESM.xlsx]

## Sheet: Figure 1c-d
Fig. 1c	SDS-PAGE of purified TthCsm and RNAP complexes
Fig. 1d	SDS-PAGE of pulldown elutions

## Sheet: Fig. 4a
Fig. 4a

## Sheet: Fig. 4b
Fig. 4b

## Sheet: Fig. 5b
Fig. 5b

## Sheet: Fig. 5c, d
Fig. 5c (right) and Fig. 5d (left)

## Sheet: Supplementary Fig. 1
Supp. Fig. 1.	SDS-PAGE of pulldown elutions, testing different RNA linker lengths

## Sheet: Supplementary Fig. 3a
Supp. Fig. 3a	Denaturing PAGE analysis of nucleic acid content of TthCsm-crRNA-target RNA sample

## Sheet: Supplementary Fig. 3b
Supp. Fig. 3b

## Sheet: Supplementary Fig. 6
Supp. Fig. 6

## Sheet: Supp. Fig. 7a
Supp. Fig. 7a

[truncated: 4 more sheets: Supplementary Fig. 7b, Supplementary Fig. 7c, Supplementary Fig. 7d, Supplementary Fig. 8]
